# Supplementary material for: Molecular control of PDPNhi macrophage subset induction by ADAP as a host defense in sepsis
Source: JCI Insight. 2025 Feb 4;10(6):e186456. doi: 10.1172/jci.insight.186456 (PMC11949065; doi:10.1172/jci.insight.186456)
Supplement: Supporting data values [file jciinsight-10-186456-s011.xlsx]

## Sheet: Fig. 1A
GSE1871	GSE2411	GSE17355	GSE165226
2.46	1.00852	1.45823	1.1429

## Sheet: Fig. 1B
left panel:	Healthy	Sepsis		right panel:	Healthy	Sepsis
	10.9462	10.8594			0.901613	1.58811
	10.7429	11.0547			1.09985	2.12287
	11.1651	11.7894			1.16608	4.23617
	10.7778	11.3088			2.1767	3.8374
	11.2905	11.7322			1.19929	1.99737
	10.9482	11.8773			0.707085	2.8824
	11.0654	10.6936			1.12269	2.6194
	11.1546	10.9189			0.934702	3.3604
	11.1248	11.7169			0.965925	1.39554
	10.8385	10.6737			1.03408	1.87656
	9.72548				0.636089	1.83519
	11.3747				0.286177	1.92666
	11.134				1.66847	1.41917
	10.8236				2.13891	3.49585
	11.1067				0.864424	3.42274
	10.7319				1.20591	2.74636
	10.0076				0.723442	2.02561
	10.128				0.601349	3.0992
	10.318					2.66916
	10.6559					2.37248
						1.88691
						0.636641
						2.09145
						1.64807
						4.0797
						2.08541
						6.55877
						3.11494
						2.94269
						1.94374
						1.44195
						2.70377

## Sheet: Fig. 1C
Survivor	Non- survivor
7.56992	7.20252
8.00087	7.85697
8.22224	7.75422
8.11429	7.756
8.29152	7.94747
8.79275	7.54445
8.29696	7.62054
8.03107	7.16172
8.19934	7.60994
8.38278	7.43393
8.20402	7.53083
8.82744	7.36895
8.41092	7.85888
8.815	7.72274
8.33648	7.36179
8.29799	7.6394
8.49847	7.42092
8.89983	7.57053
8.82846	7.62069
8.47207	7.43082
8.22678	7.66505
8.20966	7.75651
8.52668	7.74447
8.88278	7.93485
8.13662	7.88021
8.34255	7.63982
7.62352	8.12684
8.45938	8.06112
7.48007	7.69417
8.4857	7.54356
7.09546	7.69125
8.69712
7.64232
8.00625
8.5407
8.29152
7.47211
8.49804
9.38993
8.31894
8.14839
9.45824
7.35646
7.43322
7.73949
7.4813
7.17552
7.18469
7.72841
8.84513
7.98889
7.30098
7.86345
8.29631
8.19442
7.9223
7.96991
7.85146
7.68886
8.11456
8.08389
9.26048
8.26121
8.08796
7.88425
7.77085
7.95193
7.86037
7.68354
7.9015
7.7398
8.91035
7.72379
7.67311
7.36435
7.71127
7.52362
8.20939
7.66349
7.44449
7.36545
7.49957
8.07772
7.81557
7.65635
7.4926
7.31471
7.72585
8.73948
7.73882
7.93398
7.83472
7.59357
8.00064
7.69481

## Sheet: Fig. 1D
LPS (hr)	0	2	4	6	8	12	24
	1.33968	0.822674	2.12284	3.26459	2.53372	3.09872	2.30207
	0.673754	1.59187	2.6512	2.69903	3.315	2.72335	1.97891
	1.17129	1.25608	1.93163	1.735	2.27684	2.21331	2.21377
	0.810811	0.836802	2.0801	2.88895	3.18089	3.00073	2.36035
	1.00446	1.80174	1.21406	1.48611	1.87275	2.15949	1.86855

## Sheet: Fig. 1E
left panel:						middle panel:						right panel:
LPS (hr)	0	6	12	24		LPS (hr)	0	6	12	24		LPS (hr)	0	6	12	24
	1.23748	1.31993	1.73465	2.14643			0.94807	1.71096	2.71447	3.43419			0.908127	1.38619	2.29297	2.63449
	0.713079	0.81797	1.11567	1.27696			1.05314	1.98364	2.09658	2.56138			1.14282	2.16231	2.77869	4.76046
	0.688413	1.14179	1.25783	1.47949			1.26856	2.89375	4.2733	4.64015			0.693682	1.71139	2.46672	3.29555
	0.93771	1.07823	1.41469	1.35088			0.749786	1.72678	2.1689	3.60256			1.58217	2.29345	2.96411	3.41126
	1.44352	1.62488	1.722	2.32149			0.786294	1.69588	2.10023	2.20793			0.943522	1.89017	3.1621	4.42619
	0.812788	1.06466	1.49218	1.71688			1.19415	2.45175	3.26256	4.36742			0.729679	2.12604	2.00995	2.77653
	1.16701	1.42808	1.74331	2.23002

## Sheet: Fig. 1F
LPS (μg/ml)	-	0.01	0.1	1
	1.30178	2.31195	1.99422	1.90106
	0.583127	1.42953	1.22824	1.62692
	1.02938	1.91393	1.66258	1.91321
	1.08571	1.98733	1.64877	1.61256

## Sheet: Fig. 1G
Healthy	Sepsis
1.15873	3.07697
1.09289	1.12974
1.28157	1.29766
1.18724	1.64488
0.992487	1.2255
1.22567	1.31039
1.33808	3.26322
1.16479	3.65429
0.980698	3.04282
	2.4798
	2.13893
	2.65481
	2.71297
	2.42092
	1.75703

## Sheet: Fig. 2A
Time (hr)	WT	Adap-/-
13	1
17	1
25	1
48	0
48	0
48	0
48	0
48	0
48	0
48	0
48	0
48	0
48	0
48	0
48	0
13		1
13		1
15		1
15		1
15		1
17		1
17		1
25		1
27		1
48		0
48		0
48		0
48		0
48		0
48		0

## Sheet: Fig. 2B
WT	Adap-/-
86000	2200000
84000	7200000
108000	53000000
64000	49280000
30000	6700000
42000
31000

## Sheet: Fig. 2C
WT	Adap-/-
12000	28000
5000	48000
12500	63000
4500	93000
7000	15000
5600
6800

[truncated: 29 more sheets: Fig. 2D, Fig. 2E, Fig. 2F, Fig. 2G, Fig. 3A, Fig. 3F, Fig. 3H, Fig. 4A, Fig. 4B, FIg. 4C, Fig. 4D, Fig. 4E, Fig. 5D, Fig. 5E, Fig. 5F, Fig. 5H, Fig. 5I, Fig. 6B, Fig. 7A, Fig. 7B …]
